# Supplementary material for: Integrated epigenomic and transcriptional profiling reveals genotype-specific adaptive reprogramming to drought stress in Brassica napus
Source: BMC Plant Biol. 2026 Mar 2;26:625. doi: 10.1186/s12870-026-08405-0 (PMC13059363; doi:10.1186/s12870-026-08405-0)
Supplement: Supplementary file 10 — Additional file 10: Table S1-S6 [file 12870_2026_8405_MOESM10_ESM.xlsx]

## Sheet: Table S1
Table S1. WGBS data quality control statistics
LibraryID	Sample name	Raw Reads	Raw Bases(G)	Clean Reads	Clean Bases(G)	Clean_ratio(%)	Q20(%)	Q30(%)	GC Content(%)	BS Conversion Rate(%)
BDLM200001983-1A	Bn_CK1	123018801	36.91	119737757	32.66	88.49	96.56	89.85	20.87	99.901
BDLM200001984-1A	Bn_CK2	127742570	38.32	124179207	33.84	88.31	96.5	89.75	21.04	99.897
BDLM200001985-1A	Bn_CK3	131387125	39.42	127645042	34.78	88.23	96.51	89.76	21.05	99.914
BDLM200001986-1A	Bn_CK4	128223443	38.47	124956104	34.09	88.61	96.58	89.87	20.93	99.89
BDLM200001987-1A	Bn_CK5	132807896	39.84	129179627	35.22	88.4	96.63	90.02	21.05	99.887
BDLM200001988-1A	Bn_CK6	133882149	40.16	128331383	34.68	86.35	96.48	89.74	20.63	99.891
BDLM200001989-1A	Bn_CK7	119323836	35.8	116353606	31.76	88.72	96.68	90.1	21.05	99.9
BDLM200001990-1A	Bn_CK8	116343024	34.9	113068106	30.86	88.42	96.69	90.14	20.89	99.895
BDLM200001991-1A	Bn_CK9	108337565	32.5	104848581	28.3	87.08	96.56	89.89	23.14	99.842
BDLM200001992-1A	Bn_CK10	111748100	33.52	108542997	29.61	88.34	96.61	89.98	21.01	99.898
BDLM200001993-1A	Bn_CK11	117586936	35.28	114591278	31.29	88.69	96.72	90.18	20.74	99.902
BDLM200001994-1A	Bn_CK12	118273669	35.48	114587319	31.21	87.97	96.43	89.59	20.99	99.895
BDLM200001995-1A	Bn_T1	105590847	31.68	102151143	27.8	87.75	96.42	89.56	20.95	99.897
BDLM200001996-1A	Bn_T2	114400077	34.32	110577634	30.05	87.56	96.13	88.98	21.27	99.906
BDLM200001997-1A	Bn_T3	105938146	31.78	102767828	28.01	88.14	96.51	89.74	21.2	99.902
BDLM200001998-1A	Bn_T4	100030982	30.01	96886316	26.39	87.94	96.44	89.59	20.92	99.895
BDLM200001999-1A	Bn_T5	102276082	30.68	99370611	27.1	88.33	96.52	89.75	20.88	99.905
BDLM200002000-1A	Bn_T6	111877440	33.56	108561450	29.59	88.17	96.53	89.74	21.06	99.898
BDLM200002001-1A	Bn_T7	125168233	37.55	121332798	33.08	88.1	96.47	89.62	21.15	99.892
BDLM200002002-1A	Bn_T8	106708706	32.01	103569988	28.24	88.22	96.57	89.86	21.22	99.902
BDLM200002003-1A	Bn_T9	121377210	36.41	117672330	32.07	88.08	96.55	89.83	21.05	99.897
BDLM200002004-1A	Bn_T10	112815149	33.84	109590047	29.88	88.3	96.47	89.6	20.95	99.922
BDLM200002005-1A	Bn_T11	125562886	37.67	121809673	33.2	88.13	96.61	89.95	20.97	99.913
BDLM200002006-1A	Bn_T12	108444588	32.53	105428325	28.83	88.63	96.9	90.51	21.15	99.886

## Sheet: Table S2
Table S2. WGBS data alignment rate statistics.
Samples	Total reads	Mapped reads	Mapping rate(%)	Duplication rate(%)
Bn_CK1	119737757	64742205	54.07	18.03
Bn_CK2	124179207	68236474	54.95	17.81
Bn_CK3	127645042	69055967	54.1	17.58
Bn_CK4	124956104	67626243	54.12	16.21
Bn_CK5	129179627	72198493	55.89	18.02
Bn_CK6	128331383	70877422	55.23	21.26
Bn_CK7	116353606	63831588	54.86	16.76
Bn_CK8	113068106	63363366	56.04	19.56
Bn_CK9	104848581	55297141	52.74	15.87
Bn_CK10	108542997	59383873	54.71	17.5
Bn_CK11	114591278	61959504	54.07	19.01
Bn_CK12	114587319	61556307	53.72	16.96
Bn_T1	102151143	56683669	55.49	15.68
Bn_T2	110577634	59855673	54.13	16.5
Bn_T3	102767828	55474073	53.98	14.9
Bn_T4	96886316	52279856	53.96	14.13
Bn_T5	99370611	54256353	54.6	15.95
Bn_T6	108561450	57971814	53.4	15.37
Bn_T7	121332798	67145570	55.34	16.85
Bn_T8	103569988	59034893	57	15.46
Bn_T9	117672330	63343015	53.83	16.87
Bn_T10	109590047	61458098	56.08	17.81
Bn_T11	121809673	68189054	55.98	18.63
Bn_T12	105428325	57542779	54.58	17.73

## Sheet: Table S3
Table S3. WGBS sequencing depth and coverage statistics.
Samples	sites_num	sites_covgMean	sites_numCovg1(%)	sites_numCovg5(%)	sites_numCovg10(%)
Bn_CK1	783024497	14.43	77.46	67.4	59.89
Bn_CK2	790209321	15.24	78.17	68.45	61.39
Bn_CK3	791627366	15.46	78.31	68.65	61.64
Bn_CK4	786682873	15.39	77.82	68.25	61.36
Bn_CK5	793581648	16.1	78.5	69.04	62.43
Bn_CK6	777088191	15.17	76.87	65.92	55.97
Bn_CK7	780773305	14.46	77.24	67.28	59.97
Bn_CK8	775079867	13.87	76.67	67.36	59.52
Bn_CK9	773420899	12.65	76.51	65.9	56.45
Bn_CK10	794880495	13.32	78.63	69.01	60.2
Bn_CK11	784009315	13.64	77.56	67.9	59.75
Bn_CK12	793593774	13.88	78.5	68.97	60.77
Bn_T1	774189418	13	76.59	66.26	57.79
Bn_T2	785815410	13.57	77.74	67.58	59.36
Bn_T3	783329375	12.84	77.49	67.23	58.24
Bn_T4	776675104	12.2	76.83	66.33	56.6
Bn_T5	783519972	12.41	77.51	67.08	57.25
Bn_T6	772498629	13.35	76.42	66.04	57.69
Bn_T7	785461118	15.19	77.7	67.82	60.98
Bn_T8	774149133	13.59	76.58	67.21	59.26
Bn_T9	781341082	14.32	77.29	67.13	59.64
Bn_T10	797387514	13.73	78.88	68.93	60.09
Bn_T11	788491915	15.09	78	68.63	61.59
Bn_T12	779770235	12.89	77.14	67.55	58.72
Average	7.83608e+08	13.9913	77.5171	67.58	59.4396

## Sheet: Table S4
Table S4. RNA-seq data quality control statistics.
Sample	Raw Data		Valid Data		Valid Ratio(reads)	Q20%	Q30%	GC content%
	Read	Base	Read	Base
CK_1007_1	50784104	7.62G	49557556	7.43G	97.58	99.99	98.44	47
CK_1007_2	54465478	8.17G	53136828	7.97G	97.56	99.99	98.4	47
CK_347_1	49276748	7.39G	48120522	7.22G	97.65	99.99	98.33	47
CK_347_2	49459784	7.42G	48308316	7.25G	97.67	99.99	98.31	47
CK_401_1	55838464	8.38G	54314800	8.15G	97.27	99.99	98.42	47
CK_401_2	52992652	7.95G	51862648	7.78G	97.87	99.99	98.65	47
CK_412_1	54227926	8.13G	53154328	7.97G	98.02	99.99	98.47	47
CK_412_2	51645956	7.75G	50554562	7.58G	97.89	99.99	98.67	47
CK_447_1	51552058	7.73G	49886992	7.48G	96.77	99.99	98.48	45.5
CK_447_2	53744698	8.06G	52480312	7.87G	97.65	99.99	98.7	47
CK_60_1	46523292	6.98G	45467780	6.82G	97.73	99.99	98.37	47
CK_60_2	42040758	6.31G	41013972	6.15G	97.56	99.99	98.4	47
CK_647_1	55314112	8.30G	53925482	8.09G	97.49	99.99	98.49	47
CK_647_2	52016658	7.80G	50700966	7.61G	97.47	99.99	98.57	46.5
CK_782_1	42048964	6.31G	41233426	6.19G	98.06	99.99	98.33	47
CK_782_2	46843518	7.03G	45762108	6.86G	97.69	99.99	98.37	47
CK_903_1	54099896	8.11G	52912554	7.94G	97.81	99.99	98.32	47
CK_903_2	47692212	7.15G	46700444	7.01G	97.92	99.99	98.29	47
CK_935_1	41397384	6.21G	40371618	6.06G	97.52	99.99	98.34	47
CK_935_2	51464428	7.72G	50188604	7.53G	97.52	99.99	98.52	47.5
CK_996_1	50496834	7.57G	49393368	7.41G	97.81	99.99	98.41	47
CK_996_2	48146768	7.22G	46961798	7.04G	97.54	99.99	98.59	47
CK_997_1	49230182	7.38G	48026066	7.20G	97.55	99.99	98.44	47
CK_997_2	50730274	7.61G	49619634	7.44G	97.81	99.99	98.46	47
T_1007_1	50054316	7.51G	48713812	7.31G	97.32	99.99	98.8	47
T_1007_2	48386856	7.26G	47124510	7.07G	97.39	99.99	98.95	46.5
T_347_1	38818302	5.82G	38077990	5.71G	98.09	99.99	98.4	47
T_347_2	48453332	7.27G	47339584	7.10G	97.7	99.99	98.39	46.5
T_401_1	49805620	7.47G	48536450	7.28G	97.45	99.99	98.41	46
T_401_2	51135892	7.67G	50209848	7.53G	98.19	99.99	98.45	46
T_412_1	53613282	8.04G	52618632	7.89G	98.14	99.99	98.39	47
T_412_2	44498128	6.67G	43538912	6.53G	97.84	99.99	98.49	46
T_447_1	48873362	7.33G	47992698	7.20G	98.2	99.99	98.33	47
T_447_2	53197498	7.98G	52210418	7.83G	98.14	99.99	98.37	47
T_60_1	38295058	5.74G	37445064	5.62G	97.78	99.99	98.4	46
T_60_2	50336838	7.55G	48754134	7.31G	96.86	99.99	98.4	45.5
T_647_1	53893274	8.08G	52720204	7.91G	97.82	99.99	98.32	46
T_647_2	51020580	7.65G	49793542	7.47G	97.6	99.99	98.37	46.5
T_782_1	43463800	6.52G	42655778	6.40G	98.14	99.99	98.22	46.5
T_782_2	51817370	7.77G	50707044	7.61G	97.86	99.99	98.26	46.5
T_903_1	48428670	7.26G	47401428	7.11G	97.88	99.99	98.22	46.5
T_903_2	47753470	7.16G	46523086	6.98G	97.42	99.99	98.16	46
T_935_1	46230086	6.93G	44703104	6.71G	96.7	99.99	98.94	45.5
T_935_2	39577616	5.94G	38482596	5.77G	97.23	99.99	98.88	46.5
T_996_1	50776138	7.62G	49321654	7.40G	97.14	99.99	98.86	46.5
T_996_2	48380284	7.26G	46924694	7.04G	96.99	99.99	98.99	46.5
T_997_1	42227726	6.33G	41089992	6.16G	97.31	99.99	98.95	47
T_997_2	51975428	7.80G	50528370	7.58G	97.22	99.99	99.02	47

## Sheet: Table S5
Table S5. RNA-seq data alignment rate statistics.
Sample	Valid reads	Mapped reads	Mapped Rate(%)	Unique Mapped reads	Unique Mapped Rate(%)
CK_1007_1	49557556	42638842	86.04	30837068	62.22
CK_1007_2	53136828	45647293	85.91	33089347	62.27
CK_347_1	48120522	41010219	85.22	29802482	61.93
CK_347_2	48308316	41041457	84.96	29745166	61.57
CK_401_1	54314800	46868544	86.29	35260484	64.92
CK_401_2	51862648	45082793	86.93	33598721	64.78
CK_412_1	53154328	47196574	88.79	37636173	70.81
CK_412_2	50554562	44906850	88.83	35889573	70.99
CK_447_1	49886992	42583504	85.36	30790801	61.72
CK_447_2	52480312	45503827	86.71	31916626	60.82
CK_60_1	45467780	39338863	86.52	29714058	65.35
CK_60_2	41013972	35535908	86.64	26160345	63.78
CK_647_1	53925482	46571387	86.36	35189136	65.26
CK_647_2	50700966	43799091	86.39	33070133	65.23
CK_782_1	41233426	35573062	86.27	26708675	64.77
CK_782_2	45762108	39392419	86.08	29636924	64.76
CK_903_1	52912554	45249609	85.52	33737122	63.76
CK_903_2	46700444	39701941	85.01	29060143	62.23
CK_935_1	40371618	34877430	86.39	26339879	65.24
CK_935_2	50188604	44322833	88.31	29432325	58.64
CK_996_1	49393368	42444254	85.93	30737288	62.23
CK_996_2	46961798	40327232	85.87	29151485	62.07
CK_997_1	48026066	41441037	86.29	30164446	62.81
CK_997_2	49619634	42770416	86.2	31290492	63.06
T_1007_1	48713812	42064784	86.35	31419705	64.5
T_1007_2	47124510	40732942	86.44	30151706	63.98
T_347_1	38077990	32564006	85.52	23842200	62.61
T_347_2	47339584	40358403	85.25	29347754	61.99
T_401_1	48536450	41771940	86.06	31608136	65.12
T_401_2	50209848	43291141	86.22	32810666	65.35
T_412_1	52618632	46619936	88.6	37341194	70.97
T_412_2	43538912	38445405	88.3	30770090	70.67
T_447_1	47992698	41204243	85.86	29662197	61.81
T_447_2	52210418	44924879	86.05	32259075	61.79
T_60_1	37445064	32299726	86.26	24467316	65.34
T_60_2	48754134	41838221	85.81	31848255	65.32
T_647_1	52720204	45282022	85.89	34060971	64.61
T_647_2	49793542	42955370	86.27	32255685	64.78
T_782_1	42655778	36868858	86.43	27682950	64.9
T_782_2	50707044	43718618	86.22	32870346	64.82
T_903_1	47401428	40631101	85.72	29582318	62.41
T_903_2	46523086	39505406	84.92	28703798	61.7
T_935_1	44703104	38926885	87.08	30660330	68.59
T_935_2	38482596	33410354	86.82	26210971	68.11
T_996_1	49321654	42306671	85.78	31754818	64.38
T_996_2	46924694	40382407	86.06	30333387	64.64
T_997_1	41089992	35569919	86.57	27217733	66.24
T_997_2	50528370	43790082	86.66	33558366	66.41

## Sheet: Table S6
Table S6. Information of the genetic accessions used in GWBS and RNA-seq experiments.
Phenotype	GWBS sample	RNA-Seq sample	Accession No. in ZJU	Name	Origin	Vernalization type
Sensitive	Bn_CK4	CK_60	R4213	CR 894	Union of Soviet Socialist Republics	winter
	Bn_T4	T_60
	Bn_CK11	CK_347	R4434	Leopard	Germany	spring
	Bn_T11	T_347
	Bn_CK2	CK_401	R4474	Furax	Germany	winter
	Bn_T2	T_401
	Bn_CK7	CK_412	R4484	Arabella	Germany	winter
	Bn_T7	T_412
	Bn_CK5	CK_447	R4508	Liraspa	Germany	spring
	Bn_T5	T_447
	Bn_CK3	CK_647	R4696	Leonessa	Italy	spring
	Bn_T3	T_647
Tolerant	Bn_CK1	CK_782	R4825	Slonski	Poland	winter
	Bn_T1	T_782	R4945	Niklas (svaloef)	Sweden	spring
	Bn_CK12	CK_903	R4945	Niklas (svaloef)	Sweden	spring
	Bn_T12	T_903
	Bn_CK6	CK_935	R4977	Sipal	Sweden	winter
	Bn_T6	T_935
	Bn_CK8	CK_996	R5038	Xiang2w019	China	semi-winter
	Bn_T8	T_996
	Bn_CK10	CK_997	R5039	E077	China	semi-winter
	Bn_T10	T_997
	Bn_CK9	CK_1007	R5049	Fuyou-2-1	China	spring
	Bn_T9	T_1007
Note: The CK and T represent the normal watering conditions and drought treatment for the corresponding plant varieties.
